# Supplementary material for: Diagnostics of Metabolic Bone Disease in Extremely Preterm Infants—Clinical Applicability of Bone Turnover Biochemical Markers and Quantitative Ultrasound
Source: Children (Basel). 2024 Jun 27;11(7):784. doi: 10.3390/children11070784 (PMC11275004; doi:10.3390/children11070784)
Supplement: Supplementary file 1 [file children-11-00784-s001.zip]

Archive with 1 entries (1 files):
- children-3024209-supplementary.pdf
